# Supplementary material for: Metabolomics Assessment of Volume Overload-Induced Heart Failure and Oxidative Stress in the Kidney
Source: Metabolites. 2023 Nov 20;13(11):1165. doi: 10.3390/metabo13111165 (PMC10672757; doi:10.3390/metabo13111165)
Supplement: Supplementary file 1 [file metabolites-13-01165-s001.zip]

Archive with 1 entries (1 files):
- metabolites-2678034-supplementary.pdf
